# Supplementary material for: Serious Game Platform as a Possibility for Home-Based Telerehabilitation for Individuals With Cerebral Palsy During COVID-19 Quarantine – A Cross-Sectional Pilot Study
Source: Front Psychol. 2021 Feb 2;12:622678. doi: 10.3389/fpsyg.2021.622678 (PMC7901904; doi:10.3389/fpsyg.2021.622678)
Supplement: Supplementary file 1 [file Data_Sheet_1.XLSX]

## Sheet: Sheet1
			Cerebral Palsy group				Tipically Developing group
			Std. Error	95% Confidence Interval			Std. Error	95% Confidence Interval
				Lower	Upper			Lower	Upper
Absolute Error	AE, P1, M0	Mean	181.288	1418.99	2117.21		385.848	837.691	2369.42
		Std. Deviation	145.588	337.919	910.114		313.266	510.995	1725.06
	AE, P1, M1	Mean	240.805	732.807	1687.86		271.674	387.929	1445.54
		Std. Deviation	164.54	404.617	1095.93		210.869	352.242	1241.97
	AE, P1, M2	Mean	366.787	731.514	2119.18		162.618	316.388	953.918
		Std. Deviation	259.851	692.02	1724.25		131.796	274.443	778.817
	AE, P1, M3	Mean	346.627	563.572	1925.12		228.627	281.081	1148.8
		Std. Deviation	201.955	677.459	1461.12		329.19	112.113	1233.84
	AE, P2, M0	Mean	351.597	1277.62	2707.94		529.008	1507.23	3566.6
		Std. Deviation	251.106	806.697	1769.68		427.52	746.094	2425.22
	AE, P2, M1	Mean	263.797	816.027	1864.53		398.485	663.818	2233.36
		Std. Deviation	209.797	405.95	1237.96		355.391	509.644	1849.35
	AE, P2, M2	Mean	222.347	712.47	1584.46		331.218	590.801	1908.06
		Std. Deviation	115.888	503.533	948.121		406.693	392.423	1750.56
	AE_A2_P3	Mean	276.977	807.387	1921.29		317.871	696.455	1942.01
		Std. Deviation	203.162	539.024	1317.58		309.318	342.707	1505.75
	AE, P3, M0	Mean	385.118	1375.86	2924.51		428.722	1556.95	3246.8
		Std. Deviation	238.345	864.382	1804.09		285.113	895.22	1945.56
	AE, P3, M1	Mean	219.027	651.273	1518.64		446.648	466.951	2189.84
		Std. Deviation	164.525	374.088	1006.23		487.079	327.045	2168.25
	AE, P3, M2	Mean	268.385	819.274	1914.06		272.387	530.397	1585.43
		Std. Deviation	239.143	359.889	1280.08		362.99	314.284	1473.64
	AE, P3, M3	Mean	323.806	913.342	2185.57		568.221	427.937	2623.69
		Std. Deviation	177.056	738.62	1414.98		654.106	362.318	2727.21
	AE, P4, M0	Mean	167.121	1398.71	2060.75		535.427	851.996	2958.35
		Std. Deviation	149.555	257.51	843.087		676.57	522.247	2838.02
	AE, P4, M1	Mean	220.871	760.099	1633.46		271.054	311.801	1337.72
		Std. Deviation	116.477	446.789	930.394		359.961	170.57	1427.63
	AE, P4, M2	Mean	195.995	554.326	1326.74		71.5151	326.236	600.536
		Std. Deviation	158.2	262.207	940.458		43.6986	126.121	309.924
	AE, P4, M3	Mean	329.117	577.41	1860.72		200.088	414.205	1193.32
		Std. Deviation	253.914	402.81	1465.34		185.374	254.819	971.429
Variable Error	VE, P1, M0	Mean	82.8002	520.437	834.037		211.624	348.256	1191.9
		Std. Deviation	64.7058	161.185	393.31		153.093	420.342	1002.99
	VE, P1, M1	Mean	175.901	612.553	1327.76		217.043	418.36	1264.37
		Std. Deviation	127.801	381.919	862.988		159.193	364.906	978.8
	VE, P1, M2	Mean	218	564.349	1406.56		194.475	248.832	1004.6
		Std. Deviation	115.936	466.152	937.861		176.704	264.598	926.488
	VE, P1, M3	Mean	185.125	380.81	1102.39		199.135	308.334	1096.2
		Std. Deviation	186.134	294.715	981.069		231.686	208.065	1035.17
	VE, P2, M0	Mean	117.782	558.506	1015.12		106.198	670.127	1086.04
		Std. Deviation	110.767	175.983	600.661		82.6706	197.543	515.901
	VE, P2, M1	Mean	159.912	787.674	1417.78		268.116	611.985	1668.74
		Std. Deviation	109.896	351.732	777.299		213.516	443.585	1257.03
	VE, P2, M2	Mean	143.054	676.96	1239.31		201.523	553.638	1332.61
		Std. Deviation	74.0752	325.106	627.27		140.804	424.012	940.625
	VE, P2, M3	Mean	165.098	766.298	1433.2		145.815	849.479	1411.85
		Std. Deviation	133.861	259.935	817.228		120.544	249.778	724.158
	VE, P3, M0	Mean	158.689	647.104	1262.09		184.547	529.352	1253.99
		Std. Deviation	133.283	251.183	779.557		86.5923	433.836	776.76
	VE, P3, M1	Mean	137.075	727.443	1256.74		247.822	501.178	1440.82
		Std. Deviation	70.876	334.533	607.837		205.138	436.624	1200.95
	VE, P3, M2	Mean	159.134	719.22	1338.61		203.689	567.302	1318.89
		Std. Deviation	82.953	357.099	654.303		160.485	387.07	984.816
	VE, P3, M3	Mean	194.909	728.452	1497.57		218.226	445.992	1303.35
		Std. Deviation	116.069	406.797	881.265		230.655	367.037	1134.67
	VE, P4, M0	Mean	114.729	494.922	940.177		115.037	361.429	810.486
		Std. Deviation	54.8412	285.492	503.4		63.9606	265.407	514.695
	VE, P4, M1	Mean	143.8	681.51	1254.6		125.578	331.785	813.144
		Std. Deviation	98.629	315.497	709.277		67.4298	271.425	533.253
	VE, P4, M2	Mean	149.48	516.299	1129.41		104.439	235.492	648.928
		Std. Deviation	73.6	349.598	658.168		82.0911	70.2716	462.643
	VE, P4, M3	Mean	188.274	253.984	972.398		148.7	434.182	1024.76
		Std. Deviation	143.572	279.742	873.371		108.106	282.13	678.845
Rating of Perceived Exertion (RPE)	RPE, M0	Mean	0.47	0	1.58		0.19	0.17	0.92
		Std. Deviation	0.904	0	2.714		0.136	0.389	0.888
	RPE, M1	Mean	0.41	1.08	2.58		0.29	0.58	1.67
		Std. Deviation	0.547	0.492	2.234		0.142	0.669	1.231
	RPE, M2	Mean	0.53	1.58	3.58		0.33	1.17	2.42
		Std. Deviation	0.303	1.155	2.314		0.205	0.515	1.435
	RPE, M3	Mean	0.79	2.25	5.08		0.44	1.33	3.08
		Std. Deviation	0.558	1.165	3.45		0.238	0.866	1.859
Score	SCORE, M1	Mean	25.82	64.6	162.07		201.35	111.67	779.45
		Std. Deviation	17.99	47.749	118.486		381.134	48.829	1122.68
	SCORE, M2	Mean	43.76	82.92	250.38		128.53	165.43	634.87
		Std. Deviation	30.967	62.315	198.97		188.667	75.479	691.529
	SCORE, M3	Mean	35.65	68.35	200.82		151.65	202.94	763.29
		Std. Deviation	22.454	56.042	152.293		226.214	126.775	823.619
Percentage of hits	% of hits, P1, MO	Mean	6.0801	26.4209	50.4124		11.1861	26.5042	71.0833
		Std. Deviation	3.70289	13.4952	27.6947		4.98388	24.699	44.8832
	% of hits_P2_M0	Mean	9.398	25.5042	63.6667		8.978	13.7606	49.6582
		Std. Deviation	3.52309	26.2783	40.0067		5.49146	16.7239	38.7183
	% of hits_P3_M0	Mean	8.5601	23.423	57.6603		8.6835	16.5897	51.1645
		Std. Deviation	4.75903	19.1999	38.2818		4.07612	20.6774	36.4252
	% of hits_P4_M0	Mean	6.994	26.3418	53.1624		9.7644	33.3376	72.7436
		Std. Deviation	3.48031	17.2147	30.7049		5.04002	20.8196	40.9237
	% of hits_P1_M1	Mean	8.7772	30.7542	64.6645		8.2233	53.6751	85.3312
		Std. Deviation	4.71273	20.2915	38.1176		4.03263	18.1937	34.3101
	% of hits_P2_M1	Mean	7.8412	36.1688	67.2436		8.091	38.0064	69.8333
		Std. Deviation	4.16217	19.2537	35.1444		3.96745	17.1601	33.4648
	% of hits_P3_M1	Mean	8.2039	41.8355	74.25		9.1785	44.9209	80.25
		Std. Deviation	5.04441	17.6489	37.0614		6.31458	14.6799	39.7264
	% of hits_P4_M1	Mean	8.8221	32.4251	66.577		8.9416	55.923	90.6603
		Std. Deviation	4.61397	20.3867	37.9149		8.73262	10.0203	42.2832
	% of hits_P1_M2	Mean	9.3886	33.0876	69.4124		6.7696	66.1688	93.1582
		Std. Deviation	4.24044	22.5423	39.0702		3.43115	13.2898	26.9721
	% of hits_P2_M2	Mean	9.4341	38.8355	75.5812		8.8126	48.0169	83.1645
		Std. Deviation	5.03489	22.5055	42.5164		3.72706	21.7409	36.315
	% of hits_P3_M2	Mean	9.2839	40.5833	76.904		8.1638	49.2542	81.0812
		Std. Deviation	5.76843	18.8044	41.5577		4.94975	17.1868	36.4072
	% of hits_P4_M2	Mean	8.2705	42.8333	74.0812		5.9301	71.2564	94.3312
		Std. Deviation	5.12882	18.5848	38.4265		6.16278	6.00369	28.2499
	% of hits_P1_M3	Mean	10.0557	35.25	74.1667		7.5601	61.173	90.8312
		Std. Deviation	5.21434	22.5912	42.193		6.20606	13.2828	36.3868
	% of hits_P2_M3	Mean	9.0385	38.5833	74.9958		7.9206	39.5855	70.9145
		Std. Deviation	4.47028	21.1899	39.5501		5.48176	15.5311	36.4273
	% of hits_P3_M3	Mean	10.0827	35.9209	75.4979		8.5823	48.0021	81.25
		Std. Deviation	5.02865	23.1297	43.2959		6.15199	16.3382	39.0472
	% of hits_P4_M3	Mean	10.3746	33.3418	74.2458		7.6041	53.8397	83.5812
		Std. Deviation	5.36183	24.1016	44.2034		5.09905	15.3956	35.2012
